# Supplementary material for: Proteome analysis of bronchoalveolar lavage from calves infected with bovine respiratory syncytial virus—Insights in pathogenesis and perspectives for new treatments
Source: PLoS One. 2017 Oct 16;12(10):e0186594. doi: 10.1371/journal.pone.0186594 (PMC5643112; doi:10.1371/journal.pone.0186594)
Supplement: S2 Table — Names of proteins identified by LC-MS/MS in bronchoalveolar lavage as described in Fig 1. (XLSX) [file pone.0186594.s002.xlsx]

## Sheet: S1a) common proteins exp I
	[ISCOM and [Susc_I ]:
1	actin gamma 1
2	actin related protein 2/3 complex subunit 1B
3	adenosylhomocysteinase
4	adenylate cyclase associated protein 1
5	albumin
6	aldehyde dehydrogenase 1 family member A1
7	aldolase, fructose-bisphosphate A
8	alkaline phosphatase, liver/bone/kidney
9	alpha 2-HS glycoprotein
10	alpha-1-B glycoprotein
11	alpha-1-microglobulin/bikunin precursor
12	alpha-2-macroglobulin
13	annexin A1
14	annexin A2
15	annexin A5
16	annexin A8-like 1
17	apolipoprotein A1
18	apolipoprotein A4
19	apolipoprotein H
20	asparaginase like 1
21	beta-2-microglobulin
22	BPI fold containing family B member 1
23	brain abundant membrane attached signal protein 1
24	calcium-activated chloride channel
25	Calcyphosin
26	capping actin protein of muscle Z-line alpha subunit 1
27	capping actin protein of muscle Z-line beta subunit
28	cathelicidin 6
29	cathelicidin antimicrobial peptide
30	cathepsin D
31	CD177 molecule
32	CD44 molecule (Indian blood group)
33	CD5 molecule-like
34	cell division cycle 42
35	ceruloplasmin
36	chloride channel accessory 1
37	chloride intracellular channel 1
38	clusterin
39	coagulation factor II, thrombin
40	cofilin 1
41	complement C3
42	complement C9
43	Complement factor H
44	complement factor I
45	Complement factor properdin
46	coronin 1A
47	creatine kinase, brain
48	cystatin C
49	cysteine-rich secretory protein 3
50	cytidine/uridine monophosphate kinase 1
51	drebrin like
52	elafin-like
53	enolase 1
54	eukaryotic translation elongation factor 1 alpha 1
55	eukaryotic translation elongation factor 2
56	ezrin
57	fetuin B
58	fibrinogen alpha chain
59	fibrinogen beta chain
60	fibrinogen gamma chain
61	GC, vitamin D binding protein
62	GDP dissociation inhibitor 1
63	gelsolin
64	glucose-6-phosphate isomerase
65	glutathione S-transferase alpha 2
66	glutathione S-transferase pi 1
67	glyceraldehyde-3-phosphate dehydrogenase, spermatogenic
68	glyoxalase domain containing 4
69	haptoglobin
70	heat shock 70kDa protein 1-like
71	heat shock protein 90 alpha family class A member 1
72	heat shock protein 90 alpha family class B member 1
73	heat shock protein family A (Hsp70) member 8(HSPA8)
74	heat shock protein family B (small) member 1
75	hemoglobin, alpha 1
76	hemoglobin, beta
77	hemopexin
78	heterogeneous nuclear ribonucleoproteins A2/B1 pseudogene
79	high mobility group box 1
80	high mobility group protein B2
81	histidine rich glycoprotein
82	histidine triad nucleotide binding protein 1
83	histone cluster 1, H1e
84	histone cluster 1, H2bj
85	histone cluster 2, H2ac
86	histone H3.1
87	histone H4
88	inter-alpha-trypsin inhibitor heavy chain 2
89	intercellular adhesion molecule 1
90	isocitrate dehydrogenase (NADP(+)) 1, cytosolic(IDH1)
91	joining chain of multimeric IgA and IgM
92	kininogen 1
93	lactate dehydrogenase B
94	lactoperoxidase
95	lactotransferrin
96	leucine aminopeptidase 3
97	leucine zipper transcription factor like 1
98	LIM and SH3 protein 1
99	lipocalin 2
100	malate dehydrogenase 1
101	matrix metallopeptidase 9
102	moesin
103	mucin 5AC, oligomeric mucus/gel-forming
104	myeloperoxidase
105	myosin heavy chain 11
106	myosin light chain 6
107	N-acetylneuraminic acid synthase
108	non-metastatic cells 2, protein (NM23B) expressed in
109	NPC intracellular cholesterol transporter 2
110	olfactomedin 4
111	orosomucoid 1
112	Parkinsonism associated deglycase
113	peptidoglycan recognition protein 1
114	peptidylprolyl isomerase A
115	peroxiredoxin 1
116	peroxiredoxin 2
117	peroxiredoxin 5
118	peroxiredoxin 6
119	phosphogluconate dehydrogenase(PGD)
120	phosphoglycerate kinase 1
121	phosphoglycerate mutase 1
122	plasminogen
123	poly(rC) binding protein 1
124	polymeric immunoglobulin receptor
125	profilin 1
126	prosaposin
127	prostaglandin reductase 1
128	proteasome activator subunit 2
129	proteasome subunit alpha 1
130	proteasome subunit alpha 7
131	protein disulfide isomerase family A member 3
132	Protein HP-25 homolog 2
133	proteinase 3
134	pyrophosphatase (inorganic) 1
135	pyruvate kinase, muscle
136	quiescin sulfhydryl oxidase 1
137	ras homolog family member A
138	ras-related C3 botulinum toxin substrate 1 (rho family, small GTP binding protein Rac1)
139	ras-related C3 botulinum toxin substrate 2 (rho family, small GTP binding protein Rac2)
140	resistin
141	retinol binding protein 4(RBP4)
142	S100 calcium binding protein A11
143	S100 calcium binding protein A12
144	S100 calcium binding protein A8
145	SEC14-like 3
146	secretoglobin family 1A member 1
147	secretoglobin, family 1D, member 2
148	secretoglobin, family 2A, member 2
149	selenium binding protein 1
150	serpin family C member 1
151	serpin family F member 1
152	serpin peptidase inhibitor, clade A (alpha-1 antiproteinase, antitrypsin), member 3
153	serpin peptidase inhibitor, clade A (alpha-1 antiproteinase, antitrypsin), member 3
154	SLC9A3 regulator 1
155	superoxide dismutase 1, soluble
156	surfactant protein A1
157	surfactant protein B
158	surfactant protein D
159	talin 1
160	thymosin beta 10
161	thymosin beta 4, X-linked
162	transaldolase 1
163	transcobalamin 1
164	transferrin
165	transgelin 2
166	transketolase
167	trefoil factor 3
168	triosephosphate isomerase 1
169	tropomyosin 3
170	tryptophanyl-tRNA synthetase
171	tubulin alpha-3 chain
172	tubulin beta 4B class Ivb
173	tubulin polymerization promoting protein family member 3
174	tyrosine 3-monooxygenase/tryptophan 5-monooxygenase activation protein beta
175	tyrosine 3-monooxygenase/tryptophan 5-monooxygenase activation protein zeta
176	uncharacterised protein_A0A0N4STN1
177	uncharacterised protein_F1MD73
178	uncharacterised protein_F1MZ96
179	uncharacterised protein_G3MXB5
180	uncharacterised protein_G3N0V0
181	uncharacterised protein_G3X6I0
182	uncharacterised protein_G5E604
183	valosin containing protein
184	vanin 1
185	vanin 2
186	vasodilator-stimulated phosphoprotein
187	vimentin
188	vinculin

## Sheet: S1b) common proteins exp II
	[non-inf] and [Susc_II]:
1	Actin, cytoplasmic 1
2	Alkaline phosphatase, tissue-nonspecific isozyme
3	Alpha-1-acid glycoprotein
4	Alpha-2-antiplasmin
5	Alpha-2-HS-glycoprotein
6	Alpha-2-macroglobulin
7	Alpha-enolase
8	Annexin A1
9	Antithrombin-III
10	Apolipoprotein A-I
11	Apolipoprotein A-II
12	Apolipoprotein A-IV
13	Beta-2-glycoprotein 1
14	Beta-2-microglobulin
15	Cathelicidin-1
16	Cathelicidin-2
17	Cathelicidin-3
18	Cathelicidin-4
19	Cathelicidin-6
20	Cathelicidin-7
21	Cathepsin L2
22	ceruloplasmin
23	Clusterin
24	Cofilin-1
25	Complement C3
26	complement C4
27	Complement component C9
28	Complement factor B
29	Complement factor H
30	Complement factor I
31	Coronin-1A
32	deleted in malignant brain tumors 1
33	elafin-like
34	Ezrin
35	Fibrinogen alfa chain
36	Fibrinogen beta chain
37	Fibrinogen gamma-B chain
38	Fibronectin
39	Fructose-bisphosphate aldolase
40	Gelsolin
41	Glucose-6-phosphate isomerase
42	Glyceraldehyde-3-phosphate dehydrogenase
43	Haptoglobin
44	Heat shock cognate 71 kDa protein
45	Heat shock protein beta-1
46	Heat shock protein HSP 90-alpha
47	Heat shock protein HSP 90-beta
48	Hemoglobin subunit alpha
49	Hemoglobin subunit beta
50	Hemopexin
51	Histone H2A
52	Histone H4
53	Ig heavy chain Mem5-like
54	IGK protein
55	Immunoglobulin J chain
56	Inter-alpha-trypsin inhibitor heavy chain H2
57	Isoaspartyl peptidase/L-asparaginase
58	Kininogen-1
59	Lactotransferrin
60	Leukocyte elastase inhibitor
61	L-lactate dehydrogenase B chain
62	LOC788112 protein
63	Mucin 5B, oligomeric mucus/gel-forming
64	myosin heavy chain 9
65	Myosin light polypeptide 6
66	CON__ENSEMBL:ENSBTAP00000014147
67	CON__ENSEMBL:ENSBTAP00000024466
68	Peptidoglycan recognition protein 1
69	Peptidyl-prolyl cis-trans isomerase A
70	Peroxiredoxin-6
71	Phosphoglycerate kinase 1
72	Phosphoglycerate mutase 1
73	Plasminogen
74	Plasminogen
75	Polymeric immunoglobulin receptor
76	Profilin-1
77	Prosaposin
78	Protein AMBP
79	Prothrombin
80	Pulmonary surfactant-associated protein A
81	Pulmonary surfactant-associated protein B
82	Pulmonary surfactant-associated protein D
83	Pyruvate kinase
84	Rab GDP dissociation inhibitor beta
85	Retinol-binding protein 4
86	Rho GDP-dissociation inhibitor 1
87	Rho GDP-dissociation inhibitor 2
88	SCGB2A2 protein
89	SCGB2A2 protein
90	Serotransferrin
91	Serum albumin
92	Thymosin beta-10
93	Thymosin beta-4
94	TKT protein
95	trappin 5
96	Triosephosphate isomerase
97	Tropomyosin alpha-3 chain
98	Trypsin
99	Tubulin beta-4B chain
100	Uncharacterized protein_G3MXB5
101	Uncharacterized protein_G3N0V0
102	Uncharacterized protein_G3X6I0
103	Uncharacterized protein_G5E5T5
104	Uncharacterized protein_G5E604
105	Vimentin
106	Vitamin D-binding protein

## Sheet: S1 c) unique  vaccinated
	[ISCOM]:
1	14-3-3 protein epsilon
2	14-3-3 protein eta
3	14-3-3 protein gamma
4	14-3-3 protein theta
5	4-trimethylaminobutyraldehyde dehydrogenase
6	5-nucleotidase
7	78 kDa glucose-regulated protein
8	Acetyl-Coenzyme A acetyltransferase 2
9	Actin-related protein 2
10	Actin-related protein 2/3 complex subunit 2
11	Actin-related protein 2/3 complex subunit 3
12	Actin-related protein 3
13	Acyl-CoA-binding protein
14	ADP-ribosylation factor 3
15	afamin
16	AHNAK nucleoprotein
17	Alcohol dehydrogenase [NADP(+)]
18	Aldehyde oxidase 1
19	Alpha isoform of regulatory subunit A, protein phosphatase 2
20	Alpha-1-antiproteinase
21	Alpha-2-antiplasmin
22	Alpha-actinin-4
23	Aminopeptidase
24	Aminopeptidase N
25	Angiotensinogen
26	Annexin A3
27	Annexin A4
28	Annexin A4
29	Apolipoprotein A-II
30	apolipoprotein R
31	Aspartate aminotransferase, cytoplasmic
32	ATP synthase subunit beta, mitochondrial
33	Bifunctional purine biosynthesis protein PURH
34	C4b-binding protein alpha chain
35	Cadherin-1
36	Calcium and integrin-binding protein 1
37	Calmodulin
38	Calpain-2 catalytic subunit
39	Calpastatin
40	Calreticulin
41	Carbonic anhydrase 3
42	Catalase
43	Catalase
44	Cathepsin Z
45	Chaperonin containing TCP1 subunit 5
46	Chloride intracellular channel protein
47	Clathrin heavy chain
48	Coactosin-like protein
49	complement C4
50	Complement C5a anaphylatoxin
51	Complement component C7
52	Complement factor D
53	Cytosolic non-specific dipeptidas
54	Dihydrodiol dehydrogenase 3
55	Dipeptidyl peptidase 1
56	EGF-containing fibulin-like extracellular matrix protein 1
57	Elongation factor 1-delta
58	Elongation factor 1-gamma
59	Embryo-specific fibronectin 1 transcript variant
60	Epoxide hydrolase 2
61	EPS8 like 2
62	Eukaryotic initiation factor 4A-II
63	Eukaryotic translation initiation factor 5A-1
64	Fatty acid synthase
65	Fatty acid-binding protein, epidermal
66	filamin C
67	Flavin reductase (NADPH)
68	Galactokinase
69	Galectin
70	Glucose-6-phosphate 1-dehydrogenase
71	Glutathione peroxidase 1
72	Glutathione S-transferase
73	Glutathione S-transferase Mu 1
74	Glutathione S-transferase, theta 3
75	GTP-binding nuclear protein Ran
76	Heat shock 70kD protein binding protein
77	Heat shock 70kD protein binding protein
78	Heme-binding protein 1
79	Hemoglobin fetal subunit beta
80	Heterogeneous nuclear ribonucleoprotein A/B
81	Heterogeneous nuclear ribonucleoprotein A1
82	Heterogeneous nuclear ribonucleoprotein D
83	Heterogeneous nuclear ribonucleoprotein K
84	Hypoxanthine-guanine phosphoribosyltransferase
85	Inter-alpha-trypsin inhibitor heavy chain H1
86	Inter-alpha-trypsin inhibitor heavy chain H4
87	IQ motif containing GTPase activating protein 1
88	Keratin, type I cytoskeletal 19
89	Keratin, type II cytoskeletal 8
90	Leucine-rich alpha-2-glycoprotein 1
91	Leukotriene A-4 hydrolase
92	L-lactate dehydrogenase A chain
93	Lumican
94	L-xylulose reductase
95	Lysozyme C, non-stomach isozyme
96	Microtubule-associated protein
97	Myosin regulatory light chain 12B
98	NEDD8
99	Nuclear migration protein nudC
100	Nucleosome assembly protein 1-like 1
101	OTU domain, ubiquitin aldehyde binding 1
102	PDZ and LIM domain 1
103	Peptidyl-prolyl cis-trans isomerase
104	Peroxiredoxin-6
105	PGM2 protein (Fragment)
106	Phosphatidylethanolamine-binding protein 1
107	Plasminogen
108	Poly(RC) binding protein 2
109	Prefoldin subunit 2
110	Primary amine oxidase, liver isozyme
111	Pro-cathepsin H
112	Proteasome activator complex subunit 1
113	Proteasome subunit alpha type
114	Proteasome subunit alpha type-3
115	Proteasome subunit beta type-1
116	Protein HP-25 homolog 1
117	Protein S100-A2
118	Protein-glutamine gamma-glutamyltransferase 2
119	Purine nucleoside phosphorylase
120	Pyridoxal kinase
121	Rab GDP dissociation inhibitor beta
122	ribonuclease/angiogenin inhibitor 1
123	RuvB-like helicase
124	Serine--tRNA ligase, cytoplasmic
125	Serpin A3-7
126	serpin family G member 1
127	Signal transducer and activator of transcription
128	stomatin
129	Stress-induced-phosphoprotein 1
130	Sulfotransferase
131	Superoxide dismutase [Cu-Zn]
132	Sushi domain containing 2
133	T-complex protein 1 subunit beta
134	T-complex protein 1 subunit theta
135	T-complex protein 1 subunit zeta
136	Tetranectin
137	Thioredoxin
138	Thioredoxin reductase 1, cytoplasmic
139	Thiosulfate sulfurtransferase like domain containing 1
140	Thrombospondin-1
141	Translationally-controlled tumor protein
142	Tubulin alpha-4A chain
143	Tubulin beta-5 chain
144	Tubulin beta-5 chain
145	Tubulin-specific chaperone A
146	Tumor protein D52
147	Ubiquitin-like modifier-activating enzyme 1
148	Uncharacterized protei_G3N1R1
149	Uncharacterized protein_F1MLW8
150	UTP--glucose-1-phosphate uridylyltransferase
151	WAP four-disulfide core domain 2
152	WD repeat-containing protein 1
153	vesicle amine transport 1

## Sheet: S1d) unique  non-infected
	[non-inf]:
1	14-3-3 protein beta/alpha
2	14-3-3 protein theta
3	14-3-3 protein zeta/delta
4	4-trimethylaminobutyraldehyde dehydrogenase
5	5'-nucleotidase
6	60S acidic ribosomal protein P2
7	6-phosphogluconate dehydrogenase, decarboxylating
8	Acetyl-Coenzyme A acetyltransferase 2
9	Actin, alpha cardiac muscle 1
10	Actin-related protein 2/3 complex subunit 1B
11	Actin-related protein 3
12	Acyl-CoA-binding protein
13	Adenine phosphoribosyltransferase
14	Adenosylhomocysteinase
15	Adenylate kinase isoenzyme 1
16	Adenylosuccinate lyase
17	Alcohol dehydrogenase [NADP(+)]
18	Aldose 1-epimerase
19	Angiotensinogen
20	Annexin
21	Annexin A2
22	Annexin A8
23	Apolipoprotein E
24	Bifunctional epoxide hydrolase 2 (PTHR43329:SF4)
25	Bifunctional purine biosynthesis protein PURH
26	Biliverdin reductase A
27	BPI fold-containing family A member 1
28	BPI fold-containing family B member 1
29	Brain acid soluble protein 1
30	C4b-binding protein alpha chain
31	C4b-binding protein alpha chain (PTHR19325:SF341)
32	Cadherin-1
33	Cadherin-13
34	Calcium-activated chloride channel regulator 1 (PTHR10579:SF52)
35	Calcium-activated chloride channel regulator family member 3 (PTHR10579:SF42)
36	Calcyphosin
37	Calmodulin
38	Calpain-2 catalytic subunit
39	Calpastatin
40	Calreticulin
41	Carbonic anhydrase 3
42	Catalase
43	Cathepsin D
44	CD5 antigen-like (PTHR19331:SF246)
45	Chaperonin containing TCP1 subunit 5
46	Chloride intracellular channel protein
47	Chloride intracellular channel protein
48	Chloride intracellular channel protein 1
49	C-Myc-binding protein
50	Coactosin-like protein
51	Complement C1s subcomponent
52	Complement C2
53	Complement C5a anaphylatoxin
54	Complement factor D
55	CON__ENSEMBL:ENSBTAP00000038329
56	Creatine kinase B-type
57	Cystatin-C
58	Cysteine-rich protein 1
59	Cysteine-rich protein 2
60	Cysteine-rich secretory protein 3 (PTHR10334:SF228)
61	Cytosol aminopeptidase
62	Cytosolic non-specific dipeptidase
63	Dihydrodiol dehydrogenase 3
64	Dipeptidyl peptidase 1
65	Drebrin-like protein
66	EF-hand domain-containing protein D2
67	EGF-containing fibulin-like extracellular matrix protein 1
68	Elongation factor 1-alpha 1
69	Elongation factor 2
70	Epididymal secretory protein E1
71	F-actin-capping protein subunit beta
72	Fatty acid-binding protein, adipocyte
73	Flavin reductase (NADPH)
74	Galactokinase
75	Galectin
76	Glutamate-cysteine ligase catalytic subunit
77	Glutathione peroxidase 1
78	Glutathione S-transferase A2
79	Glutathione S-transferase Mu 1
80	Glutathione S-transferase Mu 3 (PTHR11571:SF133)
81	Glutathione S-transferase P
82	Glycogen phosphorylase, liver form
83	Glyoxalase domain-containing protein 4 (PTHR10374:SF20)
84	Golgi membrane protein 1 (PTHR15896:SF8)
85	Heat shock 70 kDa protein 1A
86	Heat shock 70 kDa protein 4L (PTHR19375:SF161)
87	Heat shock 70kD protein binding protein
88	Heat shock-related 70 kDa protein 2
89	High mobility group protein B1
90	Histidine triad nucleotide-binding protein 1
91	Histidine-rich glycoprotein
92	Inorganic pyrophosphatase
93	Insulin-like growth factor-binding protein 5
94	Inter-alpha-trypsin inhibitor heavy chain H1
95	Intercellular adhesion molecule 1
96	Isocitrate dehydrogenase [NADP] cytoplasmic
97	Lactoperoxidase
98	Leucine zipper transcription factor-like protein 1
99	LIM and SH3 domain protein 1
100	L-lactate dehydrogenase A chain
101	L-xylulose reductase
102	Malate dehydrogenase, cytoplasmic
103	Mesoderm development candidate 1-related (PTHR19981:SF7)
104	Microseminoprotein beta
105	Moesin
106	MSLN protein
107	Na(+)/H(+) exchange regulatory cofactor NHE-RF1
108	N-acetylneuraminic acid synthase
109	Neuroblast differentiation-associated protein AHNAK (PTHR23348:SF41)
110	Nicotinate phosphoribosyltransferase
111	Nuclear migration protein nudC
112	Nucleobindin-1
113	PDZ and LIM domain protein 1
114	Peptidyl-prolyl cis-trans isomerase D
115	Peptidyl-prolyl cis-trans isomerase FKBP4
116	Peroxiredoxin-1
117	Peroxiredoxin-2
118	Peroxiredoxin-5, mitochondrial
119	PGM2 protein (Fragment)
120	Phosphatidylethanolamine-binding protein 1
121	Phosphatidylethanolamine-binding protein 4
122	Plasma protease C1 inhibitor (PTHR11461:SF159)
123	Platelet glycoprotein 4
124	Pro-cathepsin H
125	Prostaglandin E synthase 3
126	Proteasome activator complex subunit 1
127	Proteasome subunit alpha type-1
128	Proteasome subunit alpha type-5
129	Proteasome subunit alpha type-7
130	Protein deglycase DJ-1
131	Protein HP-20 homolog
132	Protein HP-25 homolog 1
133	Protein HP-25 homolog 2
134	Protein S100
135	Protein S100-A4
136	Prothymosin alpha
137	Purine nucleoside phosphorylase
138	Puromycin-sensitive aminopeptidase-related (PTHR11533:SF205)
139	Ran-specific GTPase-activating protein
140	Ras GTPase-activating-like protein IQGAP1 (PTHR14149:SF15)
141	Retinal dehydrogenase 1
142	Retinoic acid receptor responder (Tazarotene induced) 1
143	Ribonuclease inhibitor (PTHR24112:SF30)
144	RuvB-like helicase
145	RuvB-like helicase
146	SEC14-like protein 3 (PTHR23324:SF62)
147	Selenium-binding protein 1
148	Serine/threonine-protein phosphatase 2A 65 kDa regulatory subunit A alpha isoform
149	Serine--tRNA ligase, cytoplasmic
150	Serotransferrin-like
151	S-formylglutathione hydrolase
152	Sperm surface protein Sp17
153	Stress-induced-phosphoprotein 1
154	Sulfhydryl oxidase
155	Sulfotransferase
156	Superoxide dismutase [Cu-Zn]
157	Superoxide dismutase [Cu-Zn]
158	T-complex protein 1 subunit gamma
159	T-complex protein 1 subunit zeta
160	Tetranectin
161	Thioredoxin
162	Thioredoxin domain-containing protein 6 (PTHR11349:SF71)
163	Transforming protein RhoA
164	Transgelin-2
165	Transitional endoplasmic reticulum ATPase
166	Translationally-controlled tumor protein
167	Trefoil factor 3
168	Tryptophan--tRNA ligase, cytoplasmic
169	Tubulin alpha-1D chain
170	Tubulin polymerization-promoting protein family member 3
171	Ubiquitin-like modifier-activating enzyme 1
172	UMP-CMP kinase
173	Uteroglobin
174	WAP four-disulfide core domain 2
175	WD repeat-containing protein 1
176	Vitelline membrane outer layer protein 1 homolog (PTHR18841:SF0)
