# Supplementary material for: Proteome analysis of bronchoalveolar lavage from calves infected with bovine respiratory syncytial virus—Insights in pathogenesis and perspectives for new treatments
Source: PLoS One. 2017 Oct 16;12(10):e0186594. doi: 10.1371/journal.pone.0186594 (PMC5643112; doi:10.1371/journal.pone.0186594)
Supplement: S3 Table — (XLSX) [file pone.0186594.s003.xlsx]

## Sheet: Experiment I
1	14-3-3 protein beta/alpha
2	14-3-3 protein epsilon
3	14-3-3 protein eta
4	14-3-3 protein gamma
5	14-3-3 protein theta
6	4-trimethylaminobutyraldehyde dehydrogenase
7	5'-nucleotidase
8	Acetyl-Coenzyme A acetyltransferase 2
9	Acyl-CoA-binding protein
10	Adenosylhomocysteinase
11	Alcohol dehydrogenase [NADP(+)]
12	Alpha isoform of regulatory subunit A, protein phosphatase 2
13	Alpha-2-macroglobulin
14	aminopeptidase puromycin sensitive
15	Annexin A2
16	Annexin A4
17	Annexin A5
18	Antithrombin-III
19	apolipoprotein R
20	Aspartate aminotransferase, cytoplasmic
21	Bifunctional purine biosynthesis protein PURH
22	Calcium and integrin-binding protein 1
23	Calcyphosin
24	Calmodulin
25	Catalase
26	Chaperonin containing TCP1 subunit 5
27	Clathrin heavy chain
28	Complement C3
29	Cytosolic non-specific dipeptidase
30	Dihydrodiol dehydrogenase 3
31	Elongation factor 2
32	epoxide hydrolase 2
33	EPS8 like 2
34	Flavin reductase (NADPH)
35	Galactokinase
36	Gelsolin
37	Glutathione peroxidase 1
38	Glutathione S-transferase P
39	Heat shock 70 kDa protein 1A
40	Heat shock 70kD protein binding protein
41	Heat shock cognate 71 kDa protein
42	Heat shock protein beta-1
43	Heat shock protein HSP 90-alpha
44	Heat shock protein HSP 90-beta
45	Heterogeneous nuclear ribonucleoprotein A/B
46	Heterogeneous nuclear ribonucleoprotein K
47	Hypoxanthine-guanine phosphoribosyltransferase
48	Inter-alpha-trypsin inhibitor heavy chain H2
49	IQ motif containing GTPase activating protein 1
50	Keratin, type I cytoskeletal 19
51	Keratin, type II cytoskeletal 8
52	Kininogen-1
53	Malate dehydrogenase, cytoplasmic
54	Myosin light polypeptide 6
55	Myosin regulatory light chain 12B
56	NEDD8
57	Nuclear migration protein nudC
58	Nucleosome assembly protein 1-like 1
59	OTU domain, ubiquitin aldehyde binding 1
60	PDZ and LIM domain 1
61	Peptidyl-prolyl cis-trans isomerase A
62	Peroxiredoxin-1
63	Peroxiredoxin-2
64	Peroxiredoxin-5, mitochondrial
65	Peroxiredoxin-6
66	Phosphatidylethanolamine-binding protein 1
67	Poly(RC) binding protein 2
68	Proteasome subunit alpha type-3
69	Protein disulfide-isomerase A3
70	Protein S100-A2
71	Pulmonary surfactant-associated protein A
72	Pyridoxal kinase
73	Rab GDP dissociation inhibitor alpha
74	Rab GDP dissociation inhibitor beta
75	Retinal dehydrogenase 1
76	ribonuclease/angiogenin inhibitor 1
77	RuvB-like helicase
78	SEC14-like 3
79	Selenium-binding protein 1
80	Serum albumin
81	Stress-induced-phosphoprotein 1
82	Superoxide dismutase [Cu-Zn]
83	T-complex protein 1 subunit theta
84	Thioredoxin
85	thiosulfate sulfurtransferase like domain containing 1
86	Transitional endoplasmic reticulum ATPase
87	Translationally-controlled tumor protein
88	Tubulin alpha-1D chain
89	Tubulin beta-4B chain
90	Tubulin beta-5 chain
91	Tubulin-specific chaperone A
92	Ubiquitin-like modifier-activating enzyme 1
93	UMP-CMP kinase
94	Uncharacterized protein_G3MXB5
95	Vitamin D-binding protein

## Sheet: Experiment II
1	14-3-3 protein beta/alpha
2	4-trimethylaminobutyraldehyde dehydrogenase
3	60S acidic ribosomal protein P2
4	6-phosphogluconate dehydrogenase, decarboxylating
5	Acetyl-Coenzyme A acetyltransferase 2
6	Adenine phosphoribosyltransferase
7	Adenylate kinase isoenzyme 1
8	Adenylosuccinate lyase
9	Alcohol dehydrogenase [NADP(+)]
10	Alkaline phosphatase, tissue-nonspecific isozyme
11	Alpha isoform of regulatory subunit A, protein phosphatase 2
12	Annexin A2
13	Bifunctional epoxide hydrolase 2 (PTHR43329:SF4)
14	Bifunctional purine biosynthesis protein PURH
15	Biliverdin reductase A
16	C4b-binding protein alpha chain
17	Calcium-activated chloride channel regulator 1 (PTHR10579:SF52)
18	Calcyphosin
19	Calpain-2 catalytic subunit
20	Calreticulin
21	CD5 antigen-like (PTHR19331:SF246)
22	Chloride intracellular channel protein
23	Chloride intracellular channel protein
24	Clusterin
25	C-Myc-binding protein
26	Coactosin-like protein
27	Complement C1s subcomponent
28	Complement factor D
29	complement factor I
30	Creatine kinase B-type
31	Cysteine-rich protein 2
32	Cytosol aminopeptidase
33	Cytosolic non-specific dipeptidase
34	Dihydrodiol dehydrogenase 3
35	Elongation factor 1-alpha 1
36	Elongation factor 2
37	Epididymal secretory protein E1
38	Fc fragment of IgG binding protein
39	Flavin reductase (NADPH)
40	Galactokinase
41	Gelsolin
42	Glutamate-cysteine ligase catalytic subunit
43	Glutathione peroxidase 1
44	Glutathione S-transferase P
45	Glyoxalase domain-containing protein 4
46	Heat shock 70 kDa protein 4L
47	Heat shock 70kD protein binding protein
48	Heat shock protein HSP 90-alpha
49	Heat shock protein HSP 90-beta
50	Isocitrate dehydrogenase [NADP] cytoplasmic
51	Leucine zipper transcription factor-like protein 1
52	LIM and SH3 domain protein 1
53	L-xylulose reductase
54	Microseminoprotein beta
55	N-acetylneuraminic acid synthase
56	Nuclear migration protein nudC
57	PDZ and LIM domain protein 1
58	Peptidyl-prolyl cis-trans isomerase FKBP4
59	Peroxiredoxin-1
60	Peroxiredoxin-2
61	Peroxiredoxin-5, mitochondrial
62	Peroxiredoxin-6
63	PGM2 protein (Fragment)
64	Phosphatidylethanolamine-binding protein 4
65	Plasma protease C1 inhibitor
66	Platelet glycoprotein 4
67	Polymeric immunoglobulin receptor
68	Prostaglandin E synthase 3
69	Proteasome subunit alpha type-5
70	Protein deglycase DJ-1
71	Protein HP-20 homolog
72	Protein HP-25 homolog 1
73	Protein S100
74	Protein S100-A4
75	Purine nucleoside phosphorylase
76	Puromycin-sensitive aminopeptidase-related
77	Ran-specific GTPase-activating protein
78	Ras GTPase-activating-like protein IQGAP1
79	Retinal dehydrogenase 1
80	Ribonuclease inhibitor
81	RuvB-like helicase
82	RuvB-like helicase
83	SCGB2A2 protein
84	Selenium-binding protein 1
85	Serum albumin
86	S-formylglutathione hydrolase
87	Sperm surface protein Sp17
88	Superoxide dismutase [Cu-Zn]
89	T-complex protein 1 subunit gamma
90	T-complex protein 1 subunit zeta
91	Thioredoxin domain-containing protein 6
92	Transitional endoplasmic reticulum ATPase
93	Translationally-controlled tumor protein
94	Tubulin alpha-1D chain
95	Tubulin beta-4B chain
96	Tubulin polymerization-promoting protein family member 3
97	Ubiquitin-like modifier-activating enzyme 1
98	Uncharactarized protein_G3MXB5
99	Uteroglobin
100	WAP four-disulfide core domain 2
101	Vitelline membrane outer layer protein 1 homolog
